# Supplementary material for: Early Alarm on the First Occurrence of the Southern Giant Hornet Vespa soror du Buysson, 1905 (Vespidae) in Europe
Source: Ecol Evol. 2024 Nov 9;14(11):e70502. doi: 10.1002/ece3.70502 (PMC11549532; doi:10.1002/ece3.70502)
Supplement: Supplementary file 1 — Appendix S1.. [file ECE3-14-e70502-s002.xlsx]

## Sheet: 31 documents from Avispa Omar
Accesion	Species
HQ947810.1	Dolichovespula media
KY260962.1	Polistes dominula
AB585952.1	Provespa anomala
KJ147241.1	Provespa barthelemyi
OP735561	Specimen
AP018371.1:2673-4208	Vespa affinis
AB585948.1	Vespa analis
MK440075.1:1598-3136	Vespa basalis
KJ735511.1:1657-3195	Vespa bicolor
MN716843.1	Vespa binghami
KJ147244.1	Vespa crabro
KX950825.1:1664-3199	Vespa ducalis
OL663251.1	Vespa dybowskii
KY659790.1	Vespa luctuosa
MW694322.1:2302-3837	Vespa magnifica
MN477949.1	Vespa mandarinia
KY563657.1:c10627-9089	Vespa orientalis
MN542756.1:1708-3243	Vespa simillima simillima
MN833127.1	Vespa simillima xanthoptera
KF933086.1	Vespa soror
MZ191819.1	Vespa soror
MZ191820.1	Vespa soror
MZ191821.1	Vespa soror
KM455116.1	Vespa tropica
LC170003.1	Vespa velutina ardens
MT137096.1:2793-4331	Vespa velutina auraria
LC170004.1	Vespa velutina celebensis
LC170009.1	Vespa velutina divergens
LC170012.1	Vespa velutina flavitarsus
KT257116.1	Vespa vivax
KR703583.1:1348-2847	Vespula germanica
