# Supplementary material for: Early Alarm on the First Occurrence of the Southern Giant Hornet Vespa soror du Buysson, 1905 (Vespidae) in Europe
Source: Ecol Evol. 2024 Nov 9;14(11):e70502. doi: 10.1002/ece3.70502 (PMC11549532; doi:10.1002/ece3.70502)
Supplement: Supplementary file 2 — Appendix S2.. [file ECE3-14-e70502-s001.xlsx]

## Sheet: Matriz de distancias (2)
distance Matrix	Specie	New Specimen -Asturias	KF933086.1	MZ191819.1	MZ191820.1	MZ191821.1	KJ147244.1	MN477949.1	MW694322.1	AB585948.1	AP018371.1	KJ735511.1	KM455116.1	KR703583.1	KT257116.1	KX950825.1	KY563657.1	KY659790.1	LC170003.1	LC170004.1	LC170009.1	LC170012.1	MT137096.1	MK440075.1	MN716843.1	MN833127.1	MN542756.1	OL663251.1	KY260962.1	HQ947810.1	KJ147241.1	AB585952.1
New Speciem - Asturias	?	100	98.1	97.69	97.87	97.83	86.78	85.26	85.26	84.63	83.28	86.02	84.19	81.61	85.71	86.02	84.95	84.92	84.35	84.35	83.89	84.5	84.35	84.5	83.74	85.11	84.65	85.11	80.24	82.07	81.31	79.81
KF933086.1	Vespa soror	98.1	100	99.21	99.05	99.05	87.2	85.15	85.31	84.83	83.41	86.73	84.52	81.83	85.62	85.94	84.99	84.92	84.68	84.68	84.52	84.52	84.68	84.68	84.04	84.83	84.36	85.47	80.25	82.15	81.04	80.41
MZ191819.1	Vespa soror	97.69	99.21	100	99.23	99.22	86.9	85.98	85.98	85.4	83.67	87.06	85.36	82.59	86.59	86.44	85.36	85.43	84.59	84.59	84.59	84.44	84.59	85.36	84.44	85.52	85.05	85.98	80.74	83.05	81.51	80.59
MZ191820.1	Vespa soror	97.87	99.05	99.23	100	100	87.08	85.56	85.56	85.56	83.89	86.93	85.11	82.67	86.32	86.63	86.02	85.76	84.8	84.8	84.8	84.65	84.8	85.41	84.8	85.56	85.11	86.32	80.7	82.83	81	80.28
MZ191821.1	Vespa soror	97.83	99.05	99.22	100	100	87.11	85.4	85.4	85.56	83.54	86.96	84.94	82.61	86.18	86.34	85.87	85.76	84.63	84.63	84.63	84.47	84.63	85.4	84.47	85.4	84.94	86.02	80.43	82.92	80.75	80.28
KJ147244.1	Vespa cabro	86.78	87.2	86.9	87.08	87.11	100	85.11	85.26	86.49	85.11	86.93	83.13	82.37	85.56	84.19	86.17	85.93	86.32	86.32	86.17	86.63	86.32	85.41	87.08	86.17	86.02	86.63	81.91	84.04	79.79	81.06
MN477949.1	Vespa mandarina	85.26	85.15	85.98	85.56	85.4	85.11	100	99.7	85.56	83.59	83.59	84.35	80.09	85.11	85.71	83.13	84.59	84.65	84.65	84.8	84.95	84.65	83.59	83.74	85.71	85.41	85.56	79.48	82.83	82.52	82.14
MW694322.1	Vespa magifica	85.26	85.31	85.98	85.56	85.4	85.26	99.7	100	85.56	83.89	83.89	84.35	79.94	84.95	85.41	82.98	84.59	84.5	84.5	84.65	84.8	84.5	83.59	83.89	85.71	85.41	85.87	79.64	82.67	82.37	82.45
AB585948.1	Vespa analis	84.63	84.83	85.4	85.56	85.56	86.49	85.56	85.56	100	84.94	87.73	84.94	84.32	87.42	84.94	85.71	89.28	89.29	89.29	88.98	89.6	89.29	86.8	85.25	86.65	86.8	87.58	82.76	85.09	82.76	81.68
AP018371.1	Vespa affinis	83.28	83.41	83.67	83.89	83.54	85.11	83.59	83.89	84.94	100	83.74	83.28	81.61	84.19	83.74	82.83	85.26	83.74	83.74	83.43	83.89	83.74	85.71	83.74	85.11	84.65	85.41	80.24	82.37	78.12	81.52
KJ735511.1	Vespa bicolor	86.02	86.73	87.06	86.93	86.96	86.93	83.59	83.89	87.73	83.74	100	86.47	82.98	89.97	86.63	84.5	86.93	89.97	89.97	89.67	89.82	89.97	84.19	85.11	90.73	90.58	88.3	81.46	84.19	82.52	82.45
KM455116.1	Vespa tropica	84.19	84.52	85.36	85.11	84.94	83.13	84.35	84.35	84.94	83.28	86.47	100	81.61	84.35	91.34	84.04	85.43	84.19	84.19	84.04	84.35	84.19	84.35	82.37	84.04	84.19	87.69	81	83.89	81.46	80.9
KR703583.1	Vespa germanica	81.61	81.83	82.59	82.67	82.61	82.37	80.09	79.94	84.32	81.61	82.98	81.61	100	82.67	80.85	84.19	85.26	82.98	82.98	83.13	83.43	82.98	84.8	83.13	83.59	83.43	84.19	81.31	83.74	81.16	83.07
KT257116.1	Vespa vivax	85.71	85.62	86.59	86.32	86.18	85.56	85.11	84.95	87.42	84.19	89.97	84.35	82.67	100	85.26	86.93	87.77	89.51	89.51	89.06	89.82	89.51	84.5	84.35	90.88	90.73	86.47	81.91	84.19	82.22	81.21
KX950825.1	Vespa ducalis	86.02	85.94	86.44	86.63	86.34	84.19	85.71	85.41	84.94	83.74	86.63	91.34	80.85	85.26	100	83.89	85.43	86.32	86.32	85.71	86.32	86.32	83.89	83.74	85.56	85.71	86.93	81.91	84.04	81.61	81.06
KY563657.1	Vespa orientalis	84.95	84.99	85.36	86.02	85.87	86.17	83.13	82.98	85.71	82.83	84.5	84.04	84.19	86.93	83.89	100	87.6	85.41	85.41	85.26	85.56	85.41	85.87	84.04	85.41	85.26	86.47	81.61	83.28	81.46	82.61
KY659790.1	Vespa luctuosa	84.92	84.92	85.43	85.76	85.76	85.93	84.59	84.59	89.28	85.26	86.93	85.43	85.26	87.77	85.43	87.6	100	89.78	89.78	88.94	89.61	89.78	88.27	85.09	87.1	86.1	86.77	84.42	85.59	83.58	82.91
LC170003.1	Vespa velutina	84.35	84.68	84.59	84.8	84.63	86.32	84.65	84.5	89.29	83.74	89.97	84.19	82.98	89.51	86.32	85.41	89.78	100	100	96.05	98.94	100	85.41	86.02	87.99	88.75	86.47	81.76	84.35	83.13	82.61
LC170004.1	Vespa velutina	84.35	84.68	84.59	84.8	84.63	86.32	84.65	84.5	89.29	83.74	89.97	84.19	82.98	89.51	86.32	85.41	89.78	100	100	96.05	98.94	100	85.41	86.02	87.99	88.75	86.47	81.76	84.35	83.13	82.61
LC170009.1	Vespa velutina	83.89	84.52	84.59	84.8	84.63	86.17	84.8	84.65	88.98	83.43	89.67	84.04	83.13	89.06	85.71	85.26	88.94	96.05	96.05	100	96.5	96.05	84.65	86.78	88.15	88.6	85.41	81.31	83.74	82.37	81.52
LC170012.1	Vespa velutina	84.5	84.52	84.44	84.65	84.47	86.63	84.95	84.8	89.6	83.89	89.82	84.35	83.43	89.82	86.32	85.56	89.61	98.94	98.94	96.5	100	98.94	85.56	86.02	87.84	88.91	86.47	81.76	84.65	83.28	82.45
MT137096.1	Vespa velutina	84.35	84.68	84.59	84.8	84.63	86.32	84.65	84.5	89.29	83.74	89.97	84.19	82.98	89.51	86.32	85.41	89.78	100	100	96.05	98.94	100	85.41	86.02	87.99	88.75	86.47	81.76	84.35	83.13	82.61
MK440075.1	Vespa basalis	84.5	84.68	85.36	85.41	85.4	85.41	83.59	83.59	86.8	85.71	84.19	84.35	84.8	84.5	83.89	85.87	88.27	85.41	85.41	84.65	85.56	85.41	100	84.8	83.59	83.74	87.39	81.16	83.28	82.67	83.39
MN716843.1	Vespa binghami	83.74	84.04	84.44	84.8	84.47	87.08	83.74	83.89	85.25	83.74	85.11	82.37	83.13	84.35	83.74	84.04	85.09	86.02	86.02	86.78	86.02	86.02	84.8	100	86.02	85.87	85.56	79.94	81.16	79.79	78.88
MN833127.1	Vespa simillima xanthoptera	85.11	84.83	85.52	85.56	85.4	86.17	85.71	85.71	86.65	85.11	90.73	84.04	83.59	90.88	85.56	85.41	87.1	87.99	87.99	88.15	87.84	87.99	83.59	86.02	100	98.63	87.23	82.22	83.89	82.37	82.3
MN542756.1	Vespa similina simillima	84.65	84.36	85.05	85.11	84.94	86.02	85.41	85.41	86.8	84.65	90.58	84.19	83.43	90.73	85.71	85.26	86.1	88.75	88.75	88.6	88.91	88.75	83.74	85.87	98.63	100	87.39	82.22	84.19	82.52	81.83
OL663251.1	Vespa dybowskii	85.11	85.47	85.98	86.32	86.02	86.63	85.56	85.87	87.58	85.41	88.3	87.69	84.19	86.47	86.93	86.47	86.77	86.47	86.47	85.41	86.47	86.47	87.39	85.56	87.23	87.39	100	82.22	83.89	83.74	83.39
KY260962.1	Polistes dominula	80.24	80.25	80.74	80.7	80.43	81.91	79.48	79.64	82.76	80.24	81.46	81	81.31	81.91	81.91	81.61	84.42	81.76	81.76	81.31	81.76	81.76	81.16	79.94	82.22	82.22	82.22	100	82.98	78.88	79.04
HQ947810.1	Dolichovespila media	82.07	82.15	83.05	82.83	82.92	84.04	82.83	82.67	85.09	82.37	84.19	83.89	83.74	84.19	84.04	83.28	85.59	84.35	84.35	83.74	84.65	84.35	83.28	81.16	83.89	84.19	83.89	82.98	100	82.37	82.61
KJ147241.1	Provespa barthelemyi	81.31	81.04	81.51	81	80.75	79.79	82.52	82.37	82.76	78.12	82.52	81.46	81.16	82.22	81.61	81.46	83.58	83.13	83.13	82.37	83.28	83.13	82.67	79.79	82.37	82.52	83.74	78.88	82.37	100	89.13
AB585952.1	Provespa anomala	79.81	80.41	80.59	80.28	80.28	81.06	82.14	82.45	81.68	81.52	82.45	80.9	83.07	81.21	81.06	82.61	82.91	82.61	82.61	81.52	82.45	82.61	83.39	78.88	82.3	81.83	83.39	79.04	82.61	89.13	100
